# Supplementary material for: Novel coexisting mangrove-coral habitats: Extensive coral communities located deep within mangrove canopies of Panama, a global classification system and predicted distributions
Source: PLoS One. 2022 Jun 15;17(6):e0269181. doi: 10.1371/journal.pone.0269181 (PMC9200167; doi:10.1371/journal.pone.0269181)
Supplement: S1 Table — pCO2 = partial pressure of carbon dioxide HCO3 = bicarbonate, CO32- = carbonate ion, Ωarg = aragonite mineral saturation state, and DIC = dissolved inorganic carbon. Winston 2007, MacDonald and Weis 2013, Wright 2019 all mentioned growing on mangrove roots but did not provide species information, so they were left out of this table. (XLSX) [file pone.0269181.s001.xlsx]

## Sheet: Supplemental table 3
Location	CMC type(s)	Coral species	Coral diversity	Coral abundance	Coral colony size	Coral bleaching	Coral survival	Coral recruitment	Coral colony morphology	Coral colony coloration	Salinity	Tidal range	Rainfall	Water depth	Current/water flow	Temperature	Dissolved oxygen	Turbidity	dissolved organic carbon (DOC)	dissolved inorganic carbon (DIC)	particulate organic carbon (POC)	pH	Total alkalinity	Total carbon	pCO2	HCO3−	CO32−	Ωarg	Light	Nitrates	ammonium (NH4+)	phosphate (PO43-)	Benthic % cover	Net photosynthesis	Net respiration	Calcification rates	Symbiodiniaceae density	Symbiodiniaceae sequencing	Bacterial sequencing	Reference
Caribbean Panama	Canopy	X	X	X		X	X							X		X													X											Stewart et al. 2021
Caribbean Panama	Edge	X		X																																				Granek et al. 2009
Caribbean Panama	Edge	X		X	X		X							X																										Johnson 1992
Caribbean Colombia	Edge	X																																						Reyes and Campos 1992
Belize	Edge	X																																						Farnsworth and Ellison 1996
Belize	Edge & Inlet	X									X				X	X																								Rützler et al. 2004
Belize	Inlet	X		X	X		X		X						X																									Bengtsson et al. 2019
Belize	Inlet	X		X	X		X	X																																Scavo Lord et al. 2020
Belize	Inlet	X		X					X	X				X		X													X											Scavo Lord et al. 2021
Belize	Lagoon	X												X																										Macintyre et al. 2000
Belize	Lagoon	X																																						Rützler and Macintyre 1982
Belize	Lagoon	X																																						Rützler et al. 2000
Cuba	Edge	X		X																																				Hernández-Fernández 2015
Cuba	Inlet	X												X				X																						de la Guardia et al. 2004
Cuba	Unspecified	X													X			X																						González-Ferrer et al. 2006
Puerto Rico	Edge	X									X	X	X			X																								Almy & Carrion-Torres 1963
Puerto Rico	Edge	X										X																												Jeffrey et al. 2010
U.S. Virgin Islands	Edge	X																																						Buob 2019
U.S. Virgin Islands	Edge	X		X		X	X									X																								Rogers & Herlan 2012
U.S. Virgin Islands	Edge	X																																						Rogers 2009
U.S. Virgin Islands	Edge	X																																						Rogers 2017
U.S. Virgin Islands	Edge	X				X					X	X		X		X	X			X		X	X	X	X			X	X	X		X	X	X	X	X				Yates et al. 2014
Florida	Edge & Inlet	X		X							X			X		X	X	X				X																		Kellogg et al. 2020
Northern Red Sea	Lagoon	X														X	X																							Fishelson 1971
Northern Red Sea	Lagoon	X																																						Loya 1976
Northern Red Sea	Lagoon	X																																						Por and Dor 1975
Northern Red Sea	Lagoon	X									X	X				X	X																							Por et al. 1977
Seychelles	Lagoon	X		X							X	X		X		X						X	X		X			X	X	X			X	X	X					Camp et al. 2016
Sulawesi	Lagoon	X		X							X	X		X		X						X	X		X			X	X	X			X	X	X					Camp et al. 2016
New Caledonia	Lagoon	X		X							X	X				X	X					X	X		X	X	X	X	X					X	X	X				Camp et al. 2017
New Caledonia	Lagoon	X	X	X							X			X		X	X					X	X		X									X	X			X	X	Camp et al. 2020
New Caledonia	Lagoon	X	X	X							X	X		X		X	X		X	X	X	X	X		X		X	X			X	X								Maggioni et al. 2021
Great Barrier Reef	Edge, Inlet & Lagoon	X													X																									Stephenson et al. 1931
Great Barrier Reef	Lagoon	X		X	X						X					X	X					X	X						X					X	X	X	X	X		Camp et al. 2019
