# Supplementary material for: Novel coexisting mangrove-coral habitats: Extensive coral communities located deep within mangrove canopies of Panama, a global classification system and predicted distributions
Source: PLoS One. 2022 Jun 15;17(6):e0269181. doi: 10.1371/journal.pone.0269181 (PMC9200167; doi:10.1371/journal.pone.0269181)
Supplement: S2 Table — Summary of coral species observed in CMC habitats by region, CMC type, and reference paper. When only the coral genus was given, we used spp. (CSV) [file pone.0269181.s002.csv]

Region	Paper	CMC habitat type	Coral species		Mangrove species
Australia	Camp et al. 2019	Lagoon	Acropora cf. nobilis		Rhizophora mucronata
Australia	Camp et al. 2019	Lagoon	Acropora cf. pulchra		Rhizophora mucronata
Australia	Camp et al. 2019	Lagoon	Acropora cf. valida		Rhizophora mucronata
Australia	Camp et al. 2019	Lagoon	Acropora cytherea		Rhizophora mucronata
Australia	Camp et al. 2019	Lagoon	Acropora humilis		Rhizophora mucronata
Australia	Camp et al. 2019	Lagoon	Acropora intermedia		Rhizophora mucronata
Australia	Camp et al. 2019	Lagoon	Acropora millepora		Rhizophora mucronata
Australia	Camp et al. 2019	Lagoon	Acropora spp.		Rhizophora mucronata
Australia	Camp et al. 2019	Lagoon	Acropora tenuis		Rhizophora mucronata
Australia	Camp et al. 2019	Lagoon	Astreopora gracilis		Rhizophora mucronata
Australia	Camp et al. 2019	Lagoon	Coelastrea aspera		Rhizophora mucronata
Australia	Camp et al. 2019	Lagoon	Cyphastrea spp.		Rhizophora mucronata
Australia	Camp et al. 2019	Lagoon	Favia spp.		Rhizophora mucronata
Australia	Camp et al. 2019	Lagoon	Favites spp.		Rhizophora mucronata
Australia	Camp et al. 2019	Lagoon	Fungia fungites		Rhizophora mucronata
Australia	Camp et al. 2019	Lagoon	Goniastrea spp.		Rhizophora mucronata
Australia	Camp et al. 2019	Lagoon	Leptastrea spp.		Rhizophora mucronata
Australia	Camp et al. 2019	Lagoon	Lobophyllia cf. hemprichi		Rhizophora mucronata
Australia	Camp et al. 2019	Lagoon	Lobophyllia corymbosa		Rhizophora mucronata
Australia	Camp et al. 2019	Lagoon	Millepora spp.		Rhizophora mucronata
Australia	Camp et al. 2019	Lagoon	Montipora digitata		Rhizophora mucronata
Australia	Camp et al. 2019	Lagoon	Montipora turtlensis		Rhizophora mucronata
Australia	Camp et al. 2019	Lagoon	Oulophyllia spp.		Rhizophora mucronata
Australia	Camp et al. 2019	Lagoon	Pavona cf. duerdeni		Rhizophora mucronata
Australia	Camp et al. 2019	Lagoon	Pavona spp.		Rhizophora mucronata
Australia	Camp et al. 2019	Lagoon	Platygyra sinensis		Rhizophora mucronata
Australia	Camp et al. 2019	Lagoon	Pocillopora acuta		Rhizophora mucronata
Australia	Camp et al. 2019	Lagoon	Pocillopora bulbosa		Rhizophora mucronata
Australia	Camp et al. 2019	Lagoon	Pocillopora damicornis		Rhizophora mucronata
Australia	Camp et al. 2019	Lagoon	Porites cylindrica		Rhizophora mucronata
Australia	Camp et al. 2019	Lagoon	Porites lobata		Rhizophora mucronata
Australia	Camp et al. 2019	Lagoon	Porites lutea		Rhizophora mucronata
Australia	Camp et al. 2019	Lagoon	Seriatopora spp.		Rhizophora mucronata
Australia	Camp et al. 2019	Lagoon	Turbinaria mesenterina		Rhizophora mucronata
Australia	Camp et al. 2019	Lagoon	Turbinaria reniformis		Rhizophora mucronata
Australia	Stephenson et al. 1931	Inlet	Cyphastrea spp.		Rhizophora mucronata
Australia	Stephenson et al. 1931	Inlet	Leptastrea spp.		Rhizophora mucronata
Australia	Stephenson et al. 1931	Inlet	Porites spp.		Rhizophora mucronata
Australia	Stephenson et al. 1931	Edge	Acropora spp.		Rhizophora mucronata
Australia	Stephenson et al. 1931	Edge	Millepora spp.		Rhizophora mucronata
Australia	Stephenson et al. 1931	Edge	Montipora spp.		Rhizophora mucronata
Australia	Stephenson et al. 1931	Edge	Pocillopora bulbosa		Rhizophora mucronata
Australia	Stephenson et al. 1931	Edge	Porites spp.		Rhizophora mucronata
Australia	Stephenson et al. 1931	Lagoon	Cyphastrea spp.		Rhizophora mucronata
Australia	Stephenson et al. 1931	Lagoon	Favia spp.		Rhizophora mucronata
Australia	Stephenson et al. 1931	Lagoon	Heliopora spp.		Rhizophora mucronata
Australia	Stephenson et al. 1931	Lagoon	Leptastrea spp.		Rhizophora mucronata
Australia	Stephenson et al. 1931	Lagoon	Pocillopora bulbosa		Rhizophora mucronata
Australia	Stephenson et al. 1931	Lagoon	Porites spp.		Rhizophora mucronata
Belize	Rutzler et al. 2004	Edge	Acropora cervicornis		Rhizophora mangle
Belize	Rutzler et al. 2004	Edge	Agaricia spp.		Rhizophora mangle
Belize	Rutzler et al. 2004	Edge	Agaricia tenuifolia		Rhizophora mangle
Belize	Rutzler et al. 2004	Edge	Manicina areolata		Rhizophora mangle
Belize	Rutzler et al. 2004	Edge	Millepora alcicornis		Rhizophora mangle
Belize	Rutzler et al. 2004	Edge	Millepora complanata		Rhizophora mangle
Belize	Rutzler et al. 2004	Edge	Millepora spp.		Rhizophora mangle
Belize	Rutzler et al. 2004	Edge	Porites astreoides		Rhizophora mangle
Belize	Rutzler et al. 2004	Edge	Porites divaricata		Rhizophora mangle
Belize	Rutzler et al. 2004	Edge	Porites porites		Rhizophora mangle
Belize	Rutzler et al. 2004	Edge	Siderastrea siderea		Rhizophora mangle
Belize	Farnsworth and Ellison 1996	Edge	Millepora spp.		Rhizophora mangle
Belize	Macintyre et al 2000	Lagoon	Acropora cervicornis		Rhizophora mangle
Belize	Macintyre et al 2000	Lagoon	Agaricia tenuifolia		Rhizophora mangle
Belize	Macintyre et al 2000	Lagoon	Millepora alcicornis		Rhizophora mangle
Belize	Macintyre et al 2000	Lagoon	Millepora complanata		Rhizophora mangle
Belize	Macintyre et al 2000	Lagoon	Orbicella annularis		Rhizophora mangle
Belize	Macintyre et al 2000	Lagoon	Porites divaricata		Rhizophora mangle
Belize	Macintyre et al 2000	Lagoon	Siderastrea siderea		Rhizophora mangle
Belize	Bengtsson et al. 2019	Inlet	Dichocoenia stokesi		Rhizophora mangle
Belize	Bengtsson et al. 2019	Inlet	Favia fragum		Rhizophora mangle
Belize	Bengtsson et al. 2019	Inlet	Madracis auretenra		Rhizophora mangle
Belize	Bengtsson et al. 2019	Inlet	Mycetophyllia spp.		Rhizophora mangle
Belize	Bengtsson et al. 2019	Inlet	Orbicella faveolata		Rhizophora mangle
Belize	Bengtsson et al. 2019	Inlet	Porites astreoides		Rhizophora mangle
Belize	Bengtsson et al. 2019	Inlet	Porites colonensis		Rhizophora mangle
Belize	Bengtsson et al. 2019	Inlet	Porites divaricata		Rhizophora mangle
Belize	Bengtsson et al. 2019	Inlet	Porites furcata		Rhizophora mangle
Belize	Bengtsson et al. 2019	Inlet	Porites porites		Rhizophora mangle
Belize	Bengtsson et al. 2019	Inlet	Siderastrea siderea		Rhizophora mangle
Belize	Bengtsson et al. 2019	Inlet	Stephanocoenia spp.		Rhizophora mangle
Belize	Rutzler et al. 2004	Edge	Manicina areolata		Rhizophora mangle
Belize	Rutzler et al. 2004	Edge	Millepora complanata		Rhizophora mangle
Belize	Rutzler et al. 2004	Edge	Porites astreoides		Rhizophora mangle
Belize	Rutzler et al. 2004	Edge	Porites porites		Rhizophora mangle
Belize	Rutzler et al. 2004	Edge	Pseudodiploria strigosa		Rhizophora mangle
Belize	Rutzler et al. 2004	Inlet	Manicina areolata		Rhizophora mangle
Belize	Rutzler et al. 2004	Inlet	Millepora complanata		Rhizophora mangle
Belize	Rutzler et al. 2004	Inlet	Porites astreoides		Rhizophora mangle
Belize	Rutzler et al. 2004	Inlet	Porites porites		Rhizophora mangle
Belize	Rutzler et al. 2004	Inlet	Pseudodiploria strigosa		Rhizophora mangle
Belize	Scavo Lord et al. 2020	Inlet	Porites divaricata		Rhizophora mangle
Belize	Scavo Lord et al. 2021	Inlet	Porites astreoides		Rhizophora mangle
Belize	Scavo Lord et al. 2021	Inlet	Porites divaricata		Rhizophora mangle
Colombia	Reyes and Campos 1992	Edge	Porites porites		Rhizophora mangle
Cuba	Gonzalez-Ferrer et al. 2006	Unclear	Cladocora arbuscula		Rhizophora mangle
Cuba	Gonzalez-Ferrer et al. 2006	Unclear	Manicina areolata		Rhizophora mangle
Cuba	Gonzalez-Ferrer et al. 2006	Unclear	Millepora alcicornis		Rhizophora mangle
Cuba	Gonzalez-Ferrer et al. 2006	Unclear	Phyllangia americana		Rhizophora mangle
Cuba	Gonzalez-Ferrer et al. 2006	Unclear	Porites astreoides		Rhizophora mangle
Cuba	Gonzalez-Ferrer et al. 2006	Unclear	Porites furcata		Rhizophora mangle
Cuba	Gonzalez-Ferrer et al. 2006	Unclear	Siderastrea radians		Rhizophora mangle
Cuba	Hernandez-Fernandez 2015	Edge	Agaricia agaricites		Rhizophora mangle
Cuba	Hernandez-Fernandez 2015	Edge	Agaricia spp.		Rhizophora mangle
Cuba	Hernandez-Fernandez 2015	Edge	Dichocoenia stokesi		Rhizophora mangle
Cuba	Hernandez-Fernandez 2015	Edge	Favia fragum		Rhizophora mangle
Cuba	Hernandez-Fernandez 2015	Edge	Manicina areolata		Rhizophora mangle
Cuba	Hernandez-Fernandez 2015	Edge	Millepora alcicornis		Rhizophora mangle
Cuba	Hernandez-Fernandez 2015	Edge	Porites astreoides		Rhizophora mangle
Cuba	Hernandez-Fernandez 2015	Edge	Porites divaricata		Rhizophora mangle
Cuba	Hernandez-Fernandez 2015	Edge	Porites furcata		Rhizophora mangle
Cuba	Hernandez-Fernandez 2015	Edge	Porites porites		Rhizophora mangle
Cuba	Hernandez-Fernandez 2015	Edge	Siderastrea radians		Rhizophora mangle
Cuba	de la Guardia et al. 2004	Inlet	Montastraea cavernosa		Rhizophora mangle
Cuba	de la Guardia et al. 2004	Inlet	Siderastrea siderea		Rhizophora mangle
Florida	Kellogg et al. 2020	Edge	Favia fragum		Rhizophora mangle
Florida	Kellogg et al. 2020	Edge	Porites porites		Rhizophora mangle
Florida	Kellogg et al. 2020	Edge	Siderastrea radians		Rhizophora mangle
Florida	Kellogg et al. 2020	Inlet	Siderastrea radians		Rhizophora mangle
Florida	Kellogg et al. 2020	Inlet	Siderastrea siderea		Rhizophora mangle
Florida	Kellogg et al. 2020	Inlet	Solenastrea bournoni		Rhizophora mangle
Florida	Kellogg et al. 2020	Inlet	Stephanocoenia intersepta		Rhizophora mangle
New Caledonia	Camp et al. 2017	Lagoon	Acropora aspera		not specified
New Caledonia	Camp et al. 2017	Lagoon	Acropora cf. pulchra		not specified
New Caledonia	Camp et al. 2017	Lagoon	Acropora kirstyae		not specified
New Caledonia	Camp et al. 2017	Lagoon	Acropora microphthalma		not specified
New Caledonia	Camp et al. 2017	Lagoon	Acropora muricata		not specified
New Caledonia	Camp et al. 2017	Lagoon	Acropora spp.		not specified
New Caledonia	Camp et al. 2017	Lagoon	Acropora vaughani		not specified
New Caledonia	Camp et al. 2017	Lagoon	Coelastrea aspera		not specified
New Caledonia	Camp et al. 2017	Lagoon	Cyphastrea spp.		not specified
New Caledonia	Camp et al. 2017	Lagoon	Euphyllia cristata		not specified
New Caledonia	Camp et al. 2017	Lagoon	Fungia spp.		not specified
New Caledonia	Camp et al. 2017	Lagoon	Galaxea fascicularis		not specified
New Caledonia	Camp et al. 2017	Lagoon	Goniastrea favulus		not specified
New Caledonia	Camp et al. 2017	Lagoon	Montipora digitata		not specified
New Caledonia	Camp et al. 2017	Lagoon	Pavona decussata		not specified
New Caledonia	Camp et al. 2017	Lagoon	Pocillopora damicornis		not specified
New Caledonia	Camp et al. 2017	Lagoon	Porites cylindrica		not specified
New Caledonia	Camp et al. 2017	Lagoon	Porites lobata		not specified
New Caledonia	Camp et al. 2017	Lagoon	Porites lutea		not specified
New Caledonia	Maggioni et al. 2021	Inlet	Acropora aculeus		Avicennia marina, Rhizophora stylosa
New Caledonia	Maggioni et al. 2021	Inlet	Acropora aspera		Avicennia marina, Rhizophora stylosa
New Caledonia	Maggioni et al. 2021	Inlet	Acropora carduus		Avicennia marina, Rhizophora stylosa
New Caledonia	Maggioni et al. 2021	Inlet	Acropora cerealis		Avicennia marina, Rhizophora stylosa
New Caledonia	Maggioni et al. 2021	Inlet	Acropora divaricata		Avicennia marina, Rhizophora stylosa
New Caledonia	Maggioni et al. 2021	Inlet	Acropora echinata		Avicennia marina, Rhizophora stylosa
New Caledonia	Maggioni et al. 2021	Inlet	Acropora horrida		Avicennia marina, Rhizophora stylosa
New Caledonia	Maggioni et al. 2021	Inlet	Acropora humilis		Avicennia marina, Rhizophora stylosa
New Caledonia	Maggioni et al. 2021	Inlet	Acropora kirstyae		Avicennia marina, Rhizophora stylosa
New Caledonia	Maggioni et al. 2021	Inlet	Acropora microphthalma		Avicennia marina, Rhizophora stylosa
New Caledonia	Maggioni et al. 2021	Inlet	Acropora muricata		Avicennia marina, Rhizophora stylosa
New Caledonia	Maggioni et al. 2021	Inlet	Acropora nana		Avicennia marina, Rhizophora stylosa
New Caledonia	Maggioni et al. 2021	Inlet	Acropora pulchra		Avicennia marina, Rhizophora stylosa
New Caledonia	Maggioni et al. 2021	Inlet	Acropora samoensis		Avicennia marina, Rhizophora stylosa
New Caledonia	Maggioni et al. 2021	Inlet	Acropora tenuis		Avicennia marina, Rhizophora stylosa
New Caledonia	Maggioni et al. 2021	Inlet	Acropora valida		Avicennia marina, Rhizophora stylosa
New Caledonia	Maggioni et al. 2021	Inlet	Acropora vaughani		Avicennia marina, Rhizophora stylosa
New Caledonia	Maggioni et al. 2021	Inlet	Anacropora forbesi		Avicennia marina, Rhizophora stylosa
New Caledonia	Maggioni et al. 2021	Inlet	Anacropora matthai		Avicennia marina, Rhizophora stylosa
New Caledonia	Maggioni et al. 2021	Inlet	Cantharellus noumeae		Avicennia marina, Rhizophora stylosa
New Caledonia	Maggioni et al. 2021	Inlet	Coelastrea aspera		Avicennia marina, Rhizophora stylosa
New Caledonia	Maggioni et al. 2021	Inlet	Ctenactis echinata		Avicennia marina, Rhizophora stylosa
New Caledonia	Maggioni et al. 2021	Inlet	Cyphastrea spp.		Avicennia marina, Rhizophora stylosa
New Caledonia	Maggioni et al. 2021	Inlet	Dipsastrea pallida		Avicennia marina, Rhizophora stylosa
New Caledonia	Maggioni et al. 2021	Inlet	Dipsastrea cf. lizardensis		Avicennia marina, Rhizophora stylosa
New Caledonia	Maggioni et al. 2021	Inlet	Echinophyllia aspera		Avicennia marina, Rhizophora stylosa
New Caledonia	Maggioni et al. 2021	Inlet	Echinopora lamellosa		Avicennia marina, Rhizophora stylosa
New Caledonia	Maggioni et al. 2021	Inlet	Favites abdita		Avicennia marina, Rhizophora stylosa
New Caledonia	Maggioni et al. 2021	Inlet	Favites melicerum		Avicennia marina, Rhizophora stylosa
New Caledonia	Maggioni et al. 2021	Inlet	Fungia fungites		Avicennia marina, Rhizophora stylosa
New Caledonia	Maggioni et al. 2021	Inlet	Galaxea fascicularis		Avicennia marina, Rhizophora stylosa
New Caledonia	Maggioni et al. 2021	Inlet	Goniastrea favulus		Avicennia marina, Rhizophora stylosa
New Caledonia	Maggioni et al. 2021	Inlet	Goniopora cf. minor		Avicennia marina, Rhizophora stylosa
New Caledonia	Maggioni et al. 2021	Inlet	Halomitra pileus		Avicennia marina, Rhizophora stylosa
New Caledonia	Maggioni et al. 2021	Inlet	Heliofungia actiniformis		Avicennia marina, Rhizophora stylosa
New Caledonia	Maggioni et al. 2021	Inlet	Hydnophora rigida		Avicennia marina, Rhizophora stylosa
New Caledonia	Maggioni et al. 2021	Inlet	Leptastrea purpurea		Avicennia marina, Rhizophora stylosa
New Caledonia	Maggioni et al. 2021	Inlet	Lobophyllia cf. hemprichi		Avicennia marina, Rhizophora stylosa
New Caledonia	Maggioni et al. 2021	Inlet	Merulina scabricula		Avicennia marina, Rhizophora stylosa
New Caledonia	Maggioni et al. 2021	Inlet	Merulina ampliata		Avicennia marina, Rhizophora stylosa
New Caledonia	Maggioni et al. 2021	Inlet	Montipora cactus		Avicennia marina, Rhizophora stylosa
New Caledonia	Maggioni et al. 2021	Inlet	Montipora digitata		Avicennia marina, Rhizophora stylosa
New Caledonia	Maggioni et al. 2021	Inlet	Montipora hispida		Avicennia marina, Rhizophora stylosa
New Caledonia	Maggioni et al. 2021	Inlet	Montipora stellata		Avicennia marina, Rhizophora stylosa
New Caledonia	Maggioni et al. 2021	Inlet	Pachyseris rugosa		Avicennia marina, Rhizophora stylosa
New Caledonia	Maggioni et al. 2021	Inlet	Pachyseris speciosa		Avicennia marina, Rhizophora stylosa
New Caledonia	Maggioni et al. 2021	Inlet	Pavona cactus		Avicennia marina, Rhizophora stylosa
New Caledonia	Maggioni et al. 2021	Inlet	Pavona decussata		Avicennia marina, Rhizophora stylosa
New Caledonia	Maggioni et al. 2021	Inlet	Pectinia paeonia		Avicennia marina, Rhizophora stylosa
New Caledonia	Maggioni et al. 2021	Inlet	Platygyra daedalea		Avicennia marina, Rhizophora stylosa
New Caledonia	Maggioni et al. 2021	Inlet	Platygyra sinensis		Avicennia marina, Rhizophora stylosa
New Caledonia	Maggioni et al. 2021	Inlet	Pocillopora damicornis		Avicennia marina, Rhizophora stylosa
New Caledonia	Maggioni et al. 2021	Inlet	Polycyathus fulvus		Avicennia marina, Rhizophora stylosa
New Caledonia	Maggioni et al. 2021	Inlet	Porites cf. annae		Avicennia marina, Rhizophora stylosa
New Caledonia	Maggioni et al. 2021	Inlet	Porites cylindrica		Avicennia marina, Rhizophora stylosa
New Caledonia	Maggioni et al. 2021	Inlet	Porites lobata		Avicennia marina, Rhizophora stylosa
New Caledonia	Maggioni et al. 2021	Inlet	Porites lutea		Avicennia marina, Rhizophora stylosa
New Caledonia	Maggioni et al. 2021	Inlet	Porites spp.		Avicennia marina, Rhizophora stylosa
New Caledonia	Maggioni et al. 2021	Inlet	Psammocora contigua		Avicennia marina, Rhizophora stylosa
New Caledonia	Maggioni et al. 2021	Inlet	Pseudosiderastrea tayamai		Avicennia marina, Rhizophora stylosa
New Caledonia	Maggioni et al. 2021	Inlet	Sandalolitha dentata		Avicennia marina, Rhizophora stylosa
New Caledonia	Maggioni et al. 2021	Inlet	Trachyphyllia geoffroyi		Avicennia marina, Rhizophora stylosa
New Caledonia	Maggioni et al. 2021	Inlet	Tubastrea coccinea		Avicennia marina, Rhizophora stylosa
New Caledonia	Maggioni et al. 2021	Inlet	Tubastrea micranthus		Avicennia marina, Rhizophora stylosa
New Caledonia	Maggioni et al. 2021	Inlet	Turbinaria mesenterina		Avicennia marina, Rhizophora stylosa
Northern Red Sea	Fishelson 1971	Lagoon	Stylophora pistilata		Avicennia marina, Ceriops tagal, Rhizophora mucronata
Northern Red Sea	Por and Dor 1975	Lagoon	Stylophora pistilata		Avicennia marina, Ceriops tagal, Rhizophora mucronata
Northern Red Sea	Loya 1976	Lagoon	Stylophora pistilata		Avicennia marina, Ceriops tagal, Rhizophora mucronata
Northern Red Sea	Por et al. 1977	Lagoon	Stylophora pistilata		Avicennia marina, Ceriops tagal, Rhizophora mucronata
Panama	Present study	Canopy	Agaricia agaricites		Rhizophora mangle
Panama	Present study	Canopy	Agaricia fragilis		Rhizophora mangle
Panama	Present study	Canopy	Agaricia humilis		Rhizophora mangle
Panama	Present study	Canopy	Agaricia lamarcki		Rhizophora mangle
Panama	Present study	Canopy	Agaricia tenuifolia		Rhizophora mangle
Panama	Present study	Canopy	Colpophyllia natans		Rhizophora mangle
Panama	Present study	Canopy	Dichocoenia stokesi		Rhizophora mangle
Panama	Present study	Canopy	Diploria labyrinthiformis		Rhizophora mangle
Panama	Present study	Canopy	Eusmilia fastigiata		Rhizophora mangle
Panama	Present study	Canopy	Favia fragum		Rhizophora mangle
Panama	Present study	Canopy	Helioseris cucullata		Rhizophora mangle
Panama	Present study	Canopy	Isophyllia rigida		Rhizophora mangle
Panama	Present study	Canopy	Isophyllia sinuosa		Rhizophora mangle
Panama	Present study	Canopy	Manicina areolata		Rhizophora mangle
Panama	Present study	Canopy	Millepora alcicornis		Rhizophora mangle
Panama	Present study	Canopy	Millepora complanata		Rhizophora mangle
Panama	Present study	Canopy	Montastraea cavernosa		Rhizophora mangle
Panama	Present study	Canopy	Mussa angulosa		Rhizophora mangle
Panama	Present study	Canopy	Mycetophyllia aliciae		Rhizophora mangle
Panama	Present study	Canopy	Orbicella faveolata		Rhizophora mangle
Panama	Present study	Canopy	Phyllangia americana		Rhizophora mangle
Panama	Present study	Canopy	Porites astreoides		Rhizophora mangle
Panama	Present study	Canopy	Porites divaricata		Rhizophora mangle
Panama	Present study	Canopy	Porites furcata		Rhizophora mangle
Panama	Present study	Canopy	Porites spp.		Rhizophora mangle
Panama	Present study	Canopy	Pseudodiploria clivosa		Rhizophora mangle
Panama	Present study	Canopy	Pseudodiploria strigosa		Rhizophora mangle
Panama	Present study	Canopy	Scolymia cubensis		Rhizophora mangle
Panama	Present study	Canopy	Scolymia lacera		Rhizophora mangle
Panama	Present study	Canopy	Siderastrea radians		Rhizophora mangle
Panama	Present study	Canopy	Siderastrea siderea		Rhizophora mangle
Panama	Present study	Canopy	Stephanocoenia intersepta		Rhizophora mangle
Panama	Present study	Edge	Agaricia agaricites		Rhizophora mangle
Panama	Present study	Edge	Agaricia fragilis		Rhizophora mangle
Panama	Present study	Edge	Agaricia lamarcki		Rhizophora mangle
Panama	Present study	Edge	Agaricia tenuifolia		Rhizophora mangle
Panama	Present study	Edge	Colpophyllia natans		Rhizophora mangle
Panama	Present study	Edge	Eusmilia fastigiata		Rhizophora mangle
Panama	Present study	Edge	Manicina areolata		Rhizophora mangle
Panama	Present study	Edge	Millepora alcicornis		Rhizophora mangle
Panama	Present study	Edge	Millepora complanata		Rhizophora mangle
Panama	Present study	Edge	Montastraea cavernosa		Rhizophora mangle
Panama	Present study	Edge	Mussa angulosa		Rhizophora mangle
Panama	Present study	Edge	Orbicella annularis		Rhizophora mangle
Panama	Present study	Edge	Orbicella faveolata		Rhizophora mangle
Panama	Present study	Edge	Orbicella franksi		Rhizophora mangle
Panama	Present study	Edge	Phyllangia americana		Rhizophora mangle
Panama	Present study	Edge	Porites astreoides		Rhizophora mangle
Panama	Present study	Edge	Porites furcata		Rhizophora mangle
Panama	Present study	Edge	Porites porites		Rhizophora mangle
Panama	Present study	Edge	Porites spp.		Rhizophora mangle
Panama	Present study	Edge	Pseudodiploria clivosa		Rhizophora mangle
Panama	Present study	Edge	Scolymia cubensis		Rhizophora mangle
Panama	Present study	Edge	Siderastrea radians		Rhizophora mangle
Panama	Present study	Edge	Siderastrea siderea		Rhizophora mangle
Panama	Stewart et al. 2021	Canopy	Agaricia agaricites		Rhizophora mangle
Panama	Stewart et al. 2021	Canopy	Agaricia fragilis		Rhizophora mangle
Panama	Stewart et al. 2021	Canopy	Agaricia tenuifolia		Rhizophora mangle
Panama	Stewart et al. 2021	Canopy	Colpophyllia natans		Rhizophora mangle
Panama	Stewart et al. 2021	Canopy	Dichocoenia stokesi		Rhizophora mangle
Panama	Stewart et al. 2021	Canopy	Favia fragum		Rhizophora mangle
Panama	Stewart et al. 2021	Canopy	Helioseris cucullata		Rhizophora mangle
Panama	Stewart et al. 2021	Canopy	Isophyllia sinuosa		Rhizophora mangle
Panama	Stewart et al. 2021	Canopy	Manicina areolata		Rhizophora mangle
Panama	Stewart et al. 2021	Canopy	Millepora alcicornis		Rhizophora mangle
Panama	Stewart et al. 2021	Canopy	Millepora complanata		Rhizophora mangle
Panama	Stewart et al. 2021	Canopy	Montastraea cavernosa		Rhizophora mangle
Panama	Stewart et al. 2021	Canopy	Mycetophyllia aliciae		Rhizophora mangle
Panama	Stewart et al. 2021	Canopy	Orbicella faveolata		Rhizophora mangle
Panama	Stewart et al. 2021	Canopy	Phyllangia americana		Rhizophora mangle
Panama	Stewart et al. 2021	Canopy	Porites astreoides		Rhizophora mangle
Panama	Stewart et al. 2021	Canopy	Porites divaricata		Rhizophora mangle
Panama	Stewart et al. 2021	Canopy	Porites furcata		Rhizophora mangle
Panama	Stewart et al. 2021	Canopy	Pseudodiploria clivosa		Rhizophora mangle
Panama	Stewart et al. 2021	Canopy	Pseudodiploria strigosa		Rhizophora mangle
Panama	Stewart et al. 2021	Canopy	Scolymia cubensis		Rhizophora mangle
Panama	Stewart et al. 2021	Canopy	Siderastrea radians		Rhizophora mangle
Panama	Stewart et al. 2021	Canopy	Siderastrea siderea		Rhizophora mangle
Panama	Stewart et al. 2021	Canopy	Stephanocoenia intersepta		Rhizophora mangle
Panama	Granek et al. 2009	Edge	Agaricia fragilis		Rhizophora mangle
Panama	Granek et al. 2009	Edge	Agaricia tenuifolia		Rhizophora mangle
Panama	Johnson 1992	Edge	Manicina areolata		Rhizophora mangle
Puerto Rico	Almy et al. 1963	Edge	Agaricia agaricites		Rhizophora mangle
Puerto Rico	Almy et al. 1963	Edge	Favia fragum		Rhizophora mangle
Puerto Rico	Almy et al. 1963	Edge	Pseudodiploria clivosa		Rhizophora mangle
Puerto Rico	Jeffrey et al. 2010	Edge	Millepora spp.		Rhizophora mangle
Seychelles	Camp et al. 2016	Lagoon	Acropora austera		Rhizophora mucronata, Lumnitzera racemosa, Bruguiera gymnorhiza, Avicennia marina
Seychelles	Camp et al. 2016	Lagoon	Acropora gemmifera		Rhizophora mucronata, Lumnitzera racemosa, Bruguiera gymnorhiza, Avicennia marina
Seychelles	Camp et al. 2016	Lagoon	Acropora muricata		Rhizophora mucronata, Lumnitzera racemosa, Bruguiera gymnorhiza, Avicennia marina
Seychelles	Camp et al. 2016	Lagoon	Pocillopora damicornis		Rhizophora mucronata, Lumnitzera racemosa, Bruguiera gymnorhiza, Avicennia marina
Seychelles	Camp et al. 2016	Lagoon	Pocillopora verrucosa		Rhizophora mucronata, Lumnitzera racemosa, Bruguiera gymnorhiza, Avicennia marina
Seychelles	Camp et al. 2016	Lagoon	Porites attenuata		Rhizophora mucronata, Lumnitzera racemosa, Bruguiera gymnorhiza, Avicennia marina
Seychelles	Camp et al. 2016	Lagoon	Porites lobata		Rhizophora mucronata, Lumnitzera racemosa, Bruguiera gymnorhiza, Avicennia marina
Seychelles	Camp et al. 2016	Lagoon	Porites lutea		Rhizophora mucronata, Lumnitzera racemosa, Bruguiera gymnorhiza, Avicennia marina
Sulawesi	Camp et al. 2016	Lagoon	Acropora austera		Rhizophora stylosa
Sulawesi	Camp et al. 2016	Lagoon	Acropora muricata		Rhizophora stylosa
Sulawesi	Camp et al. 2016	Lagoon	Fungia danai		Rhizophora stylosa
Sulawesi	Camp et al. 2016	Lagoon	Goniastrea edwardsi		Rhizophora stylosa
Sulawesi	Camp et al. 2016	Lagoon	Pavona varians		Rhizophora stylosa
Sulawesi	Camp et al. 2016	Lagoon	Pocillopora damicornis		Rhizophora stylosa
Sulawesi	Camp et al. 2016	Lagoon	Porites attenuata		Rhizophora stylosa
Sulawesi	Camp et al. 2016	Lagoon	Porites lobata		Rhizophora stylosa
Sulawesi	Camp et al. 2016	Lagoon	Porites lutea		Rhizophora stylosa
U.S. Virgin Islands	Rogers 2009	Edge	Agaricia agaricites		Rhizophora mangle
U.S. Virgin Islands	Rogers 2009	Edge	Cladocora arbuscula		Rhizophora mangle
U.S. Virgin Islands	Rogers 2009	Edge	Colpophyllia natans		Rhizophora mangle
U.S. Virgin Islands	Rogers 2009	Edge	Dendrogyra cylindrus		Rhizophora mangle
U.S. Virgin Islands	Rogers 2009	Edge	Diploria labyrinthiformis		Rhizophora mangle
U.S. Virgin Islands	Rogers 2009	Edge	Eusmilia fastigiata		Rhizophora mangle
U.S. Virgin Islands	Rogers 2009	Edge	Favia fragum		Rhizophora mangle
U.S. Virgin Islands	Rogers 2009	Edge	Manicina areolata		Rhizophora mangle
U.S. Virgin Islands	Rogers 2009	Edge	Meandrina meandrites		Rhizophora mangle
U.S. Virgin Islands	Rogers 2009	Edge	Montastraea cavernosa		Rhizophora mangle
U.S. Virgin Islands	Rogers 2009	Edge	Mycetophyllia spp.		Rhizophora mangle
U.S. Virgin Islands	Rogers 2009	Edge	Oculina diffusa		Rhizophora mangle
U.S. Virgin Islands	Rogers 2009	Edge	Orbicella annularis		Rhizophora mangle
U.S. Virgin Islands	Rogers 2009	Edge	Orbicella faveolata		Rhizophora mangle
U.S. Virgin Islands	Rogers 2009	Edge	Orbicella franksi		Rhizophora mangle
U.S. Virgin Islands	Rogers 2009	Edge	Porites astreoides		Rhizophora mangle
U.S. Virgin Islands	Rogers 2009	Edge	Porites divaricata		Rhizophora mangle
U.S. Virgin Islands	Rogers 2009	Edge	Porites furcata		Rhizophora mangle
U.S. Virgin Islands	Rogers 2009	Edge	Porites porites		Rhizophora mangle
U.S. Virgin Islands	Rogers 2009	Edge	Pseudodiploria clivosa		Rhizophora mangle
U.S. Virgin Islands	Rogers 2009	Edge	Pseudodiploria strigosa		Rhizophora mangle
U.S. Virgin Islands	Rogers 2009	Edge	Scolymia cubensis		Rhizophora mangle
U.S. Virgin Islands	Rogers 2009	Edge	Siderastrea radians		Rhizophora mangle
U.S. Virgin Islands	Rogers 2009	Edge	Siderastrea siderea		Rhizophora mangle
U.S. Virgin Islands	Rogers 2009	Edge	Stephanocoenia intersepta		Rhizophora mangle
U.S. Virgin Islands	Rogers 2009	Edge	Tubastrea coccinea		Rhizophora mangle
U.S. Virgin Islands	Rogers 2017	Edge	Acropora palmata		Rhizophora mangle
U.S. Virgin Islands	Rogers 2017	Edge	Agaricia agaricites		Rhizophora mangle
U.S. Virgin Islands	Rogers 2017	Edge	Agaricia spp.		Rhizophora mangle
U.S. Virgin Islands	Rogers 2017	Edge	Cladocora arbuscula		Rhizophora mangle
U.S. Virgin Islands	Rogers 2017	Edge	Colpophyllia natans		Rhizophora mangle
U.S. Virgin Islands	Rogers 2017	Edge	Dendrogyra cylindrus		Rhizophora mangle
U.S. Virgin Islands	Rogers 2017	Edge	Dichocoenia stokesi		Rhizophora mangle
U.S. Virgin Islands	Rogers 2017	Edge	Diploria labyrinthiformis		Rhizophora mangle
U.S. Virgin Islands	Rogers 2017	Edge	Eusmilia fastigiata		Rhizophora mangle
U.S. Virgin Islands	Rogers 2017	Edge	Favia fragum		Rhizophora mangle
U.S. Virgin Islands	Rogers 2017	Edge	Manicina areolata		Rhizophora mangle
U.S. Virgin Islands	Rogers 2017	Edge	Meandrina meandrites		Rhizophora mangle
U.S. Virgin Islands	Rogers 2017	Edge	Millepora spp.		Rhizophora mangle
U.S. Virgin Islands	Rogers 2017	Edge	Montastraea cavernosa		Rhizophora mangle
U.S. Virgin Islands	Rogers 2017	Edge	Mycetophyllia spp.		Rhizophora mangle
U.S. Virgin Islands	Rogers 2017	Edge	Oculina diffusa		Rhizophora mangle
U.S. Virgin Islands	Rogers 2017	Edge	Orbicella annularis		Rhizophora mangle
U.S. Virgin Islands	Rogers 2017	Edge	Orbicella faveolata		Rhizophora mangle
U.S. Virgin Islands	Rogers 2017	Edge	Orbicella franksi		Rhizophora mangle
U.S. Virgin Islands	Rogers 2017	Edge	Phyllangia americana		Rhizophora mangle
U.S. Virgin Islands	Rogers 2017	Edge	Porites astreoides		Rhizophora mangle
U.S. Virgin Islands	Rogers 2017	Edge	Porites divaricata		Rhizophora mangle
U.S. Virgin Islands	Rogers 2017	Edge	Porites furcata		Rhizophora mangle
U.S. Virgin Islands	Rogers 2017	Edge	Porites porites		Rhizophora mangle
U.S. Virgin Islands	Rogers 2017	Edge	Pseudodiploria clivosa		Rhizophora mangle
U.S. Virgin Islands	Rogers 2017	Edge	Pseudodiploria strigosa		Rhizophora mangle
U.S. Virgin Islands	Rogers 2017	Edge	Scolymia cubensis		Rhizophora mangle
U.S. Virgin Islands	Rogers 2017	Edge	Scolymia lacera		Rhizophora mangle
U.S. Virgin Islands	Rogers 2017	Edge	Siderastrea radians		Rhizophora mangle
U.S. Virgin Islands	Rogers 2017	Edge	Siderastrea siderea		Rhizophora mangle
U.S. Virgin Islands	Rogers 2017	Edge	Solenastrea bournoni		Rhizophora mangle
U.S. Virgin Islands	Rogers 2017	Edge	Stephanocoenia intersepta		Rhizophora mangle
U.S. Virgin Islands	Rogers 2017	Edge	Tubastrea aurea		Rhizophora mangle
U.S. Virgin Islands	Rogers and Herlan 2012	Edge	Agaricia spp.		Rhizophora mangle
U.S. Virgin Islands	Rogers and Herlan 2012	Edge	Colpophyllia natans		Rhizophora mangle
U.S. Virgin Islands	Rogers and Herlan 2012	Edge	Dichocoenia stokesi		Rhizophora mangle
U.S. Virgin Islands	Rogers and Herlan 2012	Edge	Diploria labyrinthiformis		Rhizophora mangle
U.S. Virgin Islands	Rogers and Herlan 2012	Edge	Eusmilia fastigiata		Rhizophora mangle
U.S. Virgin Islands	Rogers and Herlan 2012	Edge	Mycetophyllia aliciae		Rhizophora mangle
U.S. Virgin Islands	Rogers and Herlan 2012	Edge	Orbicella annularis		Rhizophora mangle
U.S. Virgin Islands	Rogers and Herlan 2012	Edge	Orbicella faveolata		Rhizophora mangle
U.S. Virgin Islands	Rogers and Herlan 2012	Edge	Porites spp.		Rhizophora mangle
U.S. Virgin Islands	Rogers and Herlan 2012	Edge	Scolymia cubensis		Rhizophora mangle
U.S. Virgin Islands	Rogers and Herlan 2012	Edge	Scolymia lacera		Rhizophora mangle
U.S. Virgin Islands	Rogers and Herlan 2012	Edge	Siderastrea siderea		Rhizophora mangle
U.S. Virgin Islands	Buob 2019	Edge	Agaricia grahamae		Rhizophora mangle
U.S. Virgin Islands	Buob 2019	Edge	Agaricia lamarcki		Rhizophora mangle
U.S. Virgin Islands	Buob 2019	Edge	Favia fragum		Rhizophora mangle
U.S. Virgin Islands	Buob 2019	Edge	Manicina areolata		Rhizophora mangle
U.S. Virgin Islands	Buob 2019	Edge	Millepora alcicornis		Rhizophora mangle
U.S. Virgin Islands	Buob 2019	Edge	Porites astreoides		Rhizophora mangle
U.S. Virgin Islands	Buob 2019	Edge	Porites spp.		Rhizophora mangle
U.S. Virgin Islands	Buob 2019	Edge	Stephanocoenia spp.		Rhizophora mangle
U.S. Virgin Islands	Yates et al. 2014	Edge	Acropora palmata		Rhizophora mangle
U.S. Virgin Islands	Yates et al. 2014	Edge	Agaricia agaricites		Rhizophora mangle
U.S. Virgin Islands	Yates et al. 2014	Edge	Cladocora arbuscula		Rhizophora mangle
U.S. Virgin Islands	Yates et al. 2014	Edge	Colpophyllia natans		Rhizophora mangle
U.S. Virgin Islands	Yates et al. 2014	Edge	Dendrogyra cylindrus		Rhizophora mangle
U.S. Virgin Islands	Yates et al. 2014	Edge	Dichocoenia stokesi		Rhizophora mangle
U.S. Virgin Islands	Yates et al. 2014	Edge	Diploria labyrinthiformis		Rhizophora mangle
U.S. Virgin Islands	Yates et al. 2014	Edge	Eusmilia fastigiata		Rhizophora mangle
U.S. Virgin Islands	Yates et al. 2014	Edge	Favia fragum		Rhizophora mangle
U.S. Virgin Islands	Yates et al. 2014	Edge	Manicina areolata		Rhizophora mangle
U.S. Virgin Islands	Yates et al. 2014	Edge	Meandrina meandrites		Rhizophora mangle
U.S. Virgin Islands	Yates et al. 2014	Edge	Millepora spp.		Rhizophora mangle
U.S. Virgin Islands	Yates et al. 2014	Edge	Montastraea cavernosa		Rhizophora mangle
U.S. Virgin Islands	Yates et al. 2014	Edge	Mycetophyllia spp.		Rhizophora mangle
U.S. Virgin Islands	Yates et al. 2014	Edge	Oculina diffusa		Rhizophora mangle
U.S. Virgin Islands	Yates et al. 2014	Edge	Orbicella annularis		Rhizophora mangle
U.S. Virgin Islands	Yates et al. 2014	Edge	Orbicella faveolata		Rhizophora mangle
U.S. Virgin Islands	Yates et al. 2014	Edge	Orbicella franksi		Rhizophora mangle
U.S. Virgin Islands	Yates et al. 2014	Edge	Phyllangia americana		Rhizophora mangle
U.S. Virgin Islands	Yates et al. 2014	Edge	Porites astreoides		Rhizophora mangle
U.S. Virgin Islands	Yates et al. 2014	Edge	Porites divaricata		Rhizophora mangle
U.S. Virgin Islands	Yates et al. 2014	Edge	Porites furcata		Rhizophora mangle
U.S. Virgin Islands	Yates et al. 2014	Edge	Porites porites		Rhizophora mangle
U.S. Virgin Islands	Yates et al. 2014	Edge	Pseudodiploria clivosa		Rhizophora mangle
U.S. Virgin Islands	Yates et al. 2014	Edge	Pseudodiploria strigosa		Rhizophora mangle
U.S. Virgin Islands	Yates et al. 2014	Edge	Scolymia cubensis		Rhizophora mangle
U.S. Virgin Islands	Yates et al. 2014	Edge	Scolymia lacera		Rhizophora mangle
U.S. Virgin Islands	Yates et al. 2014	Edge	Siderastrea radians		Rhizophora mangle
U.S. Virgin Islands	Yates et al. 2014	Edge	Siderastrea siderea		Rhizophora mangle
U.S. Virgin Islands	Yates et al. 2014	Edge	Solenastrea bournoni		Rhizophora mangle
U.S. Virgin Islands	Yates et al. 2014	Edge	Stephanocoenia intersepta		Rhizophora mangle
U.S. Virgin Islands	Yates et al. 2014	Edge	Tubastrea aurea		Rhizophora mangle
