# Supplementary material for: Novel coexisting mangrove-coral habitats: Extensive coral communities located deep within mangrove canopies of Panama, a global classification system and predicted distributions
Source: PLoS One. 2022 Jun 15;17(6):e0269181. doi: 10.1371/journal.pone.0269181 (PMC9200167; doi:10.1371/journal.pone.0269181)
Supplement: S3 Table — Estimate gives the difference between each treatment in the comparison. Significant p-values are in bold. (XLSX) [file pone.0269181.s003.xlsx]

## Sheet: Sheet1
Distance from Reef Comparison	Estimate	Standard Error	z value	P value
Mangrove edge - Reef flat	-0.443	0.218	-2.033	0.394
Mangrove canopy 2m - Reef flat	-0.846	0.218	-3.881	0.002
Mangrove canopy 6m - Reef flat	-1.133	0.218	-5.201	< 0.001
Mangrove canopy 8m - Reef flat	-1.436	0.218	-6.591	< 0.001
Mangrove canopy 12m - Reef flat	-1.347	0.218	-6.182	< 0.001
Mangrove canopy 14m - Reef flat	-1.355	0.218	-6.218	< 0.001
Mangrove canopy 2m - Mangrove edge	-0.403	0.218	-1.848	0.515
Mangrove canopy 6m - Mangrove edge	-0.69	0.218	-3.169	0.026
Mangrove canopy 8m - Mangrove edge	-0.993	0.218	-4.559	< 0.001
Mangrove canopy 12m - Mangrove edge	-0.904	0.218	-4.149	< 0.001
Mangrove canopy 14m - Mangrove edge	-0.912	0.218	-4.185	< 0.001
Mangrove canopy 6m - Mangrove canopy 2m	-0.288	0.218	-1.32	0.843
Mangrove canopy 8m - Mangrove canopy 2m	-0.591	0.218	-2.711	0.096
Mangrove canopy 12m - Mangrove canopy 2m	-0.501	0.218	-2.301	0.244
Mangrove canopy 14m - Mangrove canopy 2m	-0.509	0.218	-2.337	0.226
Mangrove canopy 8m - Mangrove canopy 6m	-0.303	0.218	-1.39	0.807
Mangrove canopy 12m - Mangrove canopy 6m	-0.214	0.218	-0.981	0.958
Mangrove canopy 14m - Mangrove canopy 6m	-0.222	0.218	-1.017	0.95
Mangrove canopy 12m - Mangrove canopy 8m	0.089	0.218	0.41	1
Mangrove canopy 14m - Mangrove canopy 8m	0.081	0.218	0.373	1
Mangrove canopy 14m - Mangrove canopy 12m	-0.008	0.218	-0.036	1
