# Supplementary material for: Novel coexisting mangrove-coral habitats: Extensive coral communities located deep within mangrove canopies of Panama, a global classification system and predicted distributions
Source: PLoS One. 2022 Jun 15;17(6):e0269181. doi: 10.1371/journal.pone.0269181 (PMC9200167; doi:10.1371/journal.pone.0269181)
Supplement: S4 Table — Significant p-values are in bold. (XLSX) [file pone.0269181.s004.xlsx]

## Sheet: Sheet1
Habitat Comparison	Estimate	Standard Error	z value	P value
Species Richness
Reef flat – Mangrove canopy	-0.381	0.177	-2.155	0.079
Reef slope – Mangrove canopy	0.025	0.158	0.158	0.986
Reef slope – Reef flat	0.406	0.176	2.308	0.054
Shannon Diversity
Reef flat – Mangrove canopy	-0.353	0.111	-3.192	0.004
Reef slope – Mangrove canopy	0.009	0.111	0.085	0.996
Reef slope – Reef flat	0.362	0.111	3.277	0.003
